# Supplementary material for: Phage anti-CBASS and anti-Pycsar nucleases subvert bacterial immunity
Source: Nature. 2022 Apr 8;605(7910):522–6. doi: 10.1038/s41586-022-04716-y (PMC9117128; doi:10.1038/s41586-022-04716-y)
Supplement: Supplementary file 4 — Source Data Fig. 2 [file 41586_2022_4716_MOESM4_ESM.xlsx]

## Sheet: Fig. 2c
	Acb1
	1 nM			10 nM			100 nM
3'3'-cGAMP	0.483463	0.40135	0.381594	0.789437	0.785052	0.78954	1	1	1
cAA	0.298147	0.31597	0.319626	0.969802	0.936914	0.792273	1	1	1
cGG	0.0336235	-0.0354106	0.00564298	0.0244165	-0.0111638	0.034509	0.168378	0.110183	0.173007
cUA	-0.0569805	0.079997	0.0460869	0.391866	0.41417	0.33919	0.904596	0.887781	0.883102
cA3	0.193641	0.288109	0.031044	0.621208	0.670474	0.566096	1	1	1

## Sheet: Fig. 2f
	Apyc1
	1 nM			10 nM			100 nM
cAMP	0.150575	0.171189	0.0354766	1	1	1	1	1	1
cGMP	0.121494	0.136237	0.122985	1	1	1	1	1	1
cUMP	0.163036	0.178085	0.260544	0.968624	0.978741	0.987197	1	1	1
cCMP	0.0911833	0.151531	0.0464404	0.762805	0.843328	0.87591	1	1	1
