# Supplementary material for: Phage anti-CBASS and anti-Pycsar nucleases subvert bacterial immunity
Source: Nature. 2022 Apr 8;605(7910):522–6. doi: 10.1038/s41586-022-04716-y (PMC9117128; doi:10.1038/s41586-022-04716-y)
Supplement: Supplementary file 5 — Source Data Fig. 4 [file 41586_2022_4716_MOESM5_ESM.xlsx]

## Sheet: Fig. 4b
No cUMP	No protein	Acb1	Apyc1	Dead Apyc1
88343	1312849	1338426	112086	1309976
115201	1231008	1311752	110546	1289778
116397	1257288	1293616	118991	1255418

## Sheet: Fig. 4c
No CBASS / No Acb1	Acb1	CBASS	CBASS + Acb1
1300000	1600000	20000	100000
3000000	1000000	10000	300000
2000000	3000000	10000	200000

## Sheet: Fig. 4d
No Pycsar / No Apyc1	Apyc1	Pycsar	Pycsar + Apyc1
20000000000	18000000000	270000000	20000000000
16000000000	12000000000	190000000	10000000000
19000000000	18000000000	250000000	12000000000

## Sheet: Fig. 4f
Y. aleksiciae		E. coli
WT T4	ΔAcb1 T4	WT T4	ΔAcb1 T4
6800000000	20000000	1260000000	3000000
7400000000	20000000	1620000000	3000000
7000000000	20000000	1500000000	3000000
5800000000	20000000
