# Supplementary material for: Phage anti-CBASS and anti-Pycsar nucleases subvert bacterial immunity
Source: Nature. 2022 Apr 8;605(7910):522–6. doi: 10.1038/s41586-022-04716-y (PMC9117128; doi:10.1038/s41586-022-04716-y)
Supplement: Supplementary file 6 — Source Data Extended Data Fig. 6 [file 41586_2022_4716_MOESM6_ESM.xlsx]

## Sheet: ED Fig 6d
	SBSphiJ Apyc1
	0.01 μM			0.1 μM			1 μM			10 μM
cAMP	1	1	1	1	1	1	1	1	1	1	1	1
cGMP	1	1	1	1	1	1	1	1	1	1	1	1
cCMP	0.762805	0.843328	0.87591	1	1	1	1	1	1	1	1	1
cUMP	0.968624	0.978741	0.987197	1	1	1	1	1	1	1	1	1
	B. subtilis YhfI
	0.01 μM			0.1 μM			1 μM			10 μM
cAMP	0.00607204	0.0439705	0.0799582	0.246297	0.203009	0.201903	0.957389	0.945628	0.978126	1	1	1
cGMP	0.0705053	0.0392615	0.05003	0.176697	0.156978	0.162804	0.863333	0.86795	0.872009	1	1	1
cCMP	-0.0034375	0.013819	0.0353269	0.0578078	0.00775693	0.0459247	0.325245	0.299629	0.330341	0.981408	0.968196	0.975181
cUMP	-0.02593	0.0102834	0.0239095	0.0302931	0.0562841	-0.0069949	0.389745	0.355985	0.385368	0.934108	0.960365	0.947511
	B. subtilis MBL
	0.01 μM			0.1 μM			1 μM			10 μM
cAMP	0.0491929	0.0935037	0.107627	0.0842826	0.0990759	0.0843009	0.694989	0.676071	0.713851	1	1	1
cGMP	0.0230992	0.0383344	0.0663708	0.0102818	0.0200731	-0.0018158	0.52177	0.521941	0.528164	1	1	1
cCMP	0.0107888	-0.024531	0.0341923	0.0277526	-0.0005124	0.0132842	0.143017	0.141303	0.13864	0.759862	0.677544	0.755226
cUMP	0.00456784	0.00712211	0.0171479	0.0821016	0.0851498	0.0802416	0.229338	0.223778	0.235126	0.840361	0.817985	0.848552
