# Supplementary material for: Phage anti-CBASS and anti-Pycsar nucleases subvert bacterial immunity
Source: Nature. 2022 Apr 8;605(7910):522–6. doi: 10.1038/s41586-022-04716-y (PMC9117128; doi:10.1038/s41586-022-04716-y)
Supplement: Supplementary file 7 — Source Data Extended Data Fig. 7 [file 41586_2022_4716_MOESM7_ESM.xlsx]

## Sheet: Sheet1
	WT			E141A
3'3'-cGAMP	1	1	1	0.916768	0.919467	0.923052
cAA	1	1	1	1	1	1
cGG	-0.0476277	0.00654771	-0.0155459	0.0781041	0.0663574	0.332463
