# Supplementary material for: Phage anti-CBASS and anti-Pycsar nucleases subvert bacterial immunity
Source: Nature. 2022 Apr 8;605(7910):522–6. doi: 10.1038/s41586-022-04716-y (PMC9117128; doi:10.1038/s41586-022-04716-y)
Supplement: Supplementary file 8 — Source Data Extended Data Fig. 9 [file 41586_2022_4716_MOESM8_ESM.xlsx]

## Sheet: Sheet1
CapV alone	CapV + 3'3'-cGAMP	CapV + 3'3'-cGAMP + Acb1	CapV + 3'3'-cGAMP + H44A / H113A Acb1
0.321694	0.644412	0.211517	0.69218
0.259968	0.761376	0.24857	0.762059
0.220353	0.775463	0.261803	0.734825
