# Supplementary material for: Phage anti-CBASS and anti-Pycsar nucleases subvert bacterial immunity
Source: Nature. 2022 Apr 8;605(7910):522–6. doi: 10.1038/s41586-022-04716-y (PMC9117128; doi:10.1038/s41586-022-04716-y)
Supplement: Supplementary file 9 — Source Data Extended Data Fig. 10 [file 41586_2022_4716_MOESM9_ESM.xlsx]

## Sheet: Sheet1
Y. aleksiciae		E. coli
WT T4	ΔAcb1 T4	WT T4	ΔAcb1 T4
16000000000	10000000000	2100000000	1560000000
14000000000	10000000000	2220000000	2160000000
8000000000	10000000000	1740000000	2400000000
8000000000	8000000000
